# Supplementary material for: Cell-GraphCompass: modeling single cells with graph structure foundation model
Source: Natl Sci Rev. 2025 Jun 24;12(10):nwaf255. doi: 10.1093/nsr/nwaf255 (PMC12485608; doi:10.1093/nsr/nwaf255)
Supplement: nwaf255_Supplemental_Files [file nwaf255_supplemental_files.zip]

Archive with 3 entries (3 files):
- Supplementary Figures.docx
- Supplementary Methods.docx
- Supplementary Table.docx
